# Supplementary material for: Reality shock and its associated factors among newly graduated nurses in China: A cross-sectional study
Source: PLoS One. 2026 May 26;21(5):e0350041. doi: 10.1371/journal.pone.0350041 (PMC13210237; doi:10.1371/journal.pone.0350041)
Supplement: S2 File — (XLSX) [file pone.0350041.s002.xlsx]

## Sheet: Sheet1
A1	A2	A3	A4	A5	A6	A7	A8	A9	A10	A11	A12	A13	A14	A15	A16	A17	A18	A19	A20	A21	A22	A23	A24	A25	A26	A27	A28	A29	A30	A31	A32	A33	A34	A35	A36	A37	A38	A39	A40	A41	B1	B2	B3	B4	B5	B6	B7	B8	B9
3	3	3	3	3	3	3	3	3	3	3	3	3	3	3	3	3	3	3	3	3	3	3	3	3	3	3	3	3	3	3	3	3	3	3	3	3	3	3	3	3	3	3	3	3	3	3	3	3	3
2	2	2	1	1	1	3	1	3	1	1	1	1	1	1	1	1	1	1	1	1	1	1	1	1	1	1	1	1	1	1	2	2	2	2	2	2	1	1	1	1	1	1	1	1	1	1	1	1	1
1	4	2	1	1	1	1	2	2	1	1	1	1	1	1	1	1	1	1	1	1	1	1	1	1	1	1	1	1	1	1	1	1	2	2	2	2	2	2	1	1	1	1	1	1	1	1	1	1	1
4	3	4	3	4	3	4	4	3	4	3	4	4	3	4	3	4	3	4	4	3	4	4	3	4	4	4	3	4	3	4	4	4	3	4	3	4	3	4	4	4	4	3	4	3	4	3	4	4	3
2	3	2	3	2	2	2	2	1	5	4	2	2	2	2	2	2	2	2	2	2	1	1	1	2	1	2	2	2	1	2	2	2	4	4	4	2	2	2	2	2	2	2	2	2	2	2	2	2	2
1	1	1	1	1	1	2	1	1	1	2	2	2	1	1	1	3	2	1	2	2	2	1	1	3	1	3	2	2	1	2	2	1	1	1	2	1	1	4	2	2	3	3	3	4	4	2	3	2	2
3	5	5	5	4	4	5	5	3	5	5	5	4	4	3	4	5	4	5	4	5	4	4	4	4	5	5	3	5	3	3	5	4	5	5	5	4	4	3	4	2	5	5	5	5	4	5	4	4	4
2	2	1	1	1	1	2	2	3	2	2	2	2	2	2	2	2	1	1	1	2	2	2	2	2	2	2	1	1	1	2	2	2	2	2	2	1	1	4	1	4	3	3	3	3	3	3	3	3	3
4	1	1	1	1	1	2	2	3	1	5	1	1	1	1	1	3	1	1	1	1	1	1	1	1	2	1	1	2	1	2	1	3	2	3	3	3	1	1	3	1	3	3	1	3	1	1	3	1	1
3	2	3	2	2	1	2	2	3	3	2	2	2	2	1	1	2	1	1	1	2	2	2	2	3	2	2	3	4	1	3	4	3	3	3	3	2	1	3	2	3	3	3	3	3	2	2	2	2	2
2	3	3	3	2	2	2	4	2	1	2	2	3	3	1	1	2	2	1	4	3	2	3	3	3	1	4	3	3	1	2	4	3	3	5	4	3	3	3	3	4	2	2	1	4	3	3	3	2	2
2	1	2	2	2	2	2	1	2	2	2	2	1	2	1	1	3	2	1	1	2	1	1	2	2	1	2	2	2	2	1	1	1	1	1	1	1	1	2	3	3	3	2	2	2	3	2	2	2	2
3	4	4	4	3	1	2	2	4	4	1	2	1	2	1	2	2	2	1	2	2	2	1	2	2	2	2	1	2	1	1	2	2	2	2	4	2	1	2	2	2	1	3	3	3	1	1	1	1	1
1	1	1	1	1	1	1	1	1	1	1	1	1	1	1	1	1	1	1	1	1	1	1	1	1	1	1	1	1	1	1	1	1	1	1	1	1	1	1	1	1	1	1	1	1	1	1	1	1	1
1	2	1	1	1	1	3	2	2	1	2	1	1	1	1	1	2	1	1	1	1	1	1	1	1	1	1	1	1	1	1	1	1	1	1	1	1	1	1	1	1	1	1	1	1	1	1	1	1	1
1	1	1	1	1	1	1	1	1	1	1	1	1	1	1	1	1	1	1	1	1	1	1	1	1	1	1	1	1	1	1	1	1	1	1	1	1	1	1	1	1	1	1	1	1	1	1	1	1	1
4	3	3	3	2	4	4	3	2	2	2	2	2	5	2	3	2	2	1	2	3	1	1	2	2	2	4	4	4	2	2	2	2	2	1	2	1	2	4	4	4	2	2	2	2	2	2	2	2	2
2	2	1	1	2	1	4	3	4	2	2	1	1	2	2	2	3	2	2	2	1	2	3	3	2	2	1	4	4	2	2	3	2	2	2	3	2	2	3	2	2	4	4	4	4	4	4	3	2	2
1	3	3	2	1	1	2	1	2	2	2	2	1	1	2	1	2	2	1	1	1	1	1	1	1	1	1	1	1	1	1	1	1	1	1	1	1	1	1	1	1	1	1	1	1	1	1	1	1	1
1	3	1	1	1	1	1	1	1	1	1	1	1	1	1	1	1	1	1	1	1	1	1	1	1	1	1	1	1	1	1	1	1	1	1	1	1	1	1	1	1	2	1	1	1	1	1	1	1	1
2	2	1	3	1	1	3	2	4	1	4	1	1	1	1	2	1	1	1	2	2	1	1	2	2	2	2	2	3	2	1	2	1	4	4	4	4	3	3	4	4	4	5	5	5	1	2	3	3	3
1	1	1	1	1	1	1	1	1	1	1	1	1	1	1	1	1	1	1	1	1	1	1	1	1	1	1	1	1	1	1	1	1	1	1	1	1	1	1	1	1	1	1	2	5	2	1	1	1	2
3	3	3	3	3	3	3	3	3	3	3	3	3	3	3	3	3	3	3	3	3	3	3	3	3	3	3	3	3	3	3	3	3	3	3	3	3	3	3	3	3	3	3	3	3	3	3	3	3	3
3	3	2	1	2	1	4	2	3	2	3	2	3	2	2	2	4	2	1	2	3	1	1	2	1	2	2	1	3	1	1	2	3	2	2	2	1	2	3	2	3	2	3	3	1	1	1	1	1	1
1	1	1	1	1	1	1	1	1	1	1	1	1	1	1	1	1	1	1	1	1	1	1	1	1	1	1	1	1	1	1	3	1	1	3	3	1	1	3	1	3	3	1	2	1	3	2	1	1	1
3	2	2	1	1	1	4	1	1	1	2	1	1	2	1	1	1	1	1	2	2	1	1	1	2	1	1	2	2	1	1	2	2	2	3	2	1	1	3	2	3	2	3	4	4	2	1	2	4	1
3	3	4	2	3	3	3	5	2	2	3	3	3	3	3	2	5	2	2	2	3	2	1	2	3	5	2	2	4	2	2	4	4	2	4	2	2	4	2	4	2	2	2	2	2	2	3	3	3	5
1	1	2	2	2	1	2	1	2	2	2	2	2	2	2	2	2	2	2	2	2	2	2	2	2	2	2	2	2	2	2	2	2	2	2	2	2	2	2	2	2	4	2	2	4	2	2	2	2	2
2	2	2	2	2	2	2	2	2	2	2	2	2	2	2	2	2	2	2	2	2	2	2	2	2	2	2	2	2	2	2	2	2	2	2	2	2	2	2	2	2	3	3	3	3	3	3	3	3	3
1	2	1	1	1	1	1	1	2	1	1	1	1	1	1	1	1	1	1	1	1	1	1	1	1	1	1	1	1	1	1	1	1	1	1	1	1	1	5	1	2	1	1	1	1	2	1	3	1	1
1	3	3	1	1	1	1	3	3	3	3	1	1	1	1	1	1	1	1	1	1	3	2	2	2	2	2	2	2	1	2	2	2	2	2	2	2	1	2	2	2	3	3	3	3	3	2	2	3	3
2	2	2	2	2	2	2	2	2	2	2	2	2	2	2	2	2	2	2	2	2	2	2	2	2	2	2	2	2	2	2	2	2	2	2	2	2	2	2	2	2	2	2	2	2	2	2	2	2	2
1	1	1	1	1	1	1	1	1	1	1	1	1	1	1	1	1	1	1	1	1	1	1	1	1	1	1	1	1	1	1	1	1	1	1	1	1	1	1	1	1	1	1	1	1	1	1	1	1	1
3	3	3	3	3	2	3	3	3	2	3	2	2	3	3	3	3	3	2	3	3	2	3	3	3	5	3	3	3	2	3	3	3	4	4	4	3	2	3	3	3	4	4	3	4	2	2	3	3	3
1	1	1	1	1	1	2	2	2	2	1	1	1	2	1	1	3	1	2	2	1	1	2	2	2	1	2	2	2	2	2	3	1	2	1	2	2	1	4	3	2	3	3	3	3	3	3	2	3	3
1	1	2	2	1	1	2	1	2	2	2	1	2	2	1	3	3	2	1	4	2	1	1	2	5	1	2	4	2	1	2	1	3	2	1	2	3	1	4	2	4	4	3	5	5	3	2	2	2	1
3	3	3	3	3	3	3	3	3	3	3	3	3	3	3	3	3	3	3	3	3	3	3	3	3	3	3	3	3	3	3	3	3	3	3	3	3	3	3	3	3	3	3	3	3	3	3	3	3	3
2	3	4	4	4	3	5	4	4	3	5	3	5	5	2	4	4	3	3	2	2	2	2	2	2	2	2	2	1	1	2	2	2	4	3	2	2	2	2	2	2	2	2	2	4	2	1	2	2	3
3	2	2	3	4	2	3	2	2	4	3	3	4	2	2	3	3	4	4	4	3	2	3	4	3	2	3	2	2	2	3	3	3	3	2	3	3	2	4	3	3	4	4	3	4	4	4	4	4	3
4	4	4	4	3	3	3	4	3	4	5	4	2	3	4	3	4	4	4	3	4	2	3	3	3	4	5	4	5	5	4	5	4	4	5	4	3	2	4	3	4	3	4	4	5	3	4	4	3	2
3	3	5	4	5	4	4	4	4	4	4	4	5	5	4	4	4	4	4	4	5	4	2	3	3	4	4	4	4	4	3	4	4	5	5	5	5	3	3	3	3	4	4	4	4	4	4	4	4	4
5	5	5	5	5	5	5	5	5	5	5	5	5	5	5	5	5	5	5	5	5	5	5	5	5	5	5	5	5	5	5	5	5	5	5	5	5	5	5	5	5	5	5	5	5	5	5	5	5	5
5	5	2	2	3	2	5	3	2	2	2	2	3	2	2	3	3	4	1	2	4	2	1	1	2	2	3	4	2	2	3	2	4	4	2	3	4	2	3	3	2	2	2	2	5	2	2	2	4	2
3	3	3	3	1	1	5	3	4	3	3	2	5	3	3	2	3	5	3	3	1	1	1	1	1	1	5	4	4	1	1	2	3	3	3	3	1	1	3	5	5	3	3	3	3	3	3	3	3	1
2	2	2	2	2	2	2	2	2	2	2	2	2	2	2	2	2	2	2	2	2	2	2	2	2	2	2	2	2	2	2	2	2	2	2	2	2	2	2	2	2	2	2	2	2	2	2	2	2	2
1	3	2	1	1	2	3	1	4	1	1	2	1	2	3	2	2	3	2	2	2	1	2	2	3	2	2	2	2	1	2	2	2	2	2	3	3	2	2	3	1	1	2	1	2	2	2	3	2	1
5	1	5	5	5	4	5	5	5	4	4	4	5	4	5	5	5	5	5	5	5	3	2	2	2	3	3	3	5	1	5	4	5	5	5	5	5	5	2	3	3	3	2	2	3	4	4	4	3	2
1	4	1	1	1	1	1	1	1	1	1	1	1	1	1	1	1	1	1	1	1	1	1	1	1	1	1	2	1	1	1	3	1	4	1	1	1	1	3	1	1	1	1	1	1	1	1	1	1	1
2	2	2	2	1	1	3	1	2	1	1	1	1	1	1	1	1	1	1	1	1	1	1	1	1	1	1	1	1	1	1	1	1	1	1	1	1	1	2	1	3	2	2	1	1	2	3	2	2	1
3	2	4	3	3	3	3	3	4	3	3	2	3	3	3	4	3	3	1	4	4	3	3	3	3	3	3	3	4	2	3	3	4	3	3	4	3	3	4	3	3	3	4	4	5	3	3	3	3	3
3	3	4	2	2	1	1	5	3	3	4	3	2	1	1	4	4	4	3	3	3	2	2	4	4	2	2	1	5	1	1	2	1	3	3	3	3	2	1	2	3	3	3	3	3	2	2	2	1	1
5	5	5	5	5	5	5	3	5	5	5	3	5	5	5	5	5	3	1	5	5	1	1	1	5	2	5	5	3	3	1	3	5	5	5	5	5	5	5	5	5	5	5	5	3	5	5	5	5	5
4	3	3	1	1	1	3	1	2	1	2	3	1	2	2	1	1	2	2	1	1	2	5	2	5	2	2	4	4	3	2	5	2	2	2	2	3	3	3	3	4	4	4	2	5	5	4	4	4	4
3	3	4	3	3	1	1	2	2	2	2	2	2	2	3	2	3	1	1	3	3	2	2	4	4	1	4	3	2	2	2	2	2	4	5	5	2	1	5	2	3	4	4	2	2	2	2	2	2	2
1	1	1	1	1	1	3	3	1	1	1	1	5	3	1	1	2	1	1	1	1	1	1	1	1	1	1	1	1	1	1	3	3	3	3	3	3	1	1	3	1	3	3	1	1	1	1	1	1	1
2	3	2	2	2	3	3	2	2	2	2	2	2	2	2	2	2	2	2	2	2	2	2	2	2	2	2	2	2	2	2	2	2	2	2	2	2	2	2	2	2	2	2	2	2	2	2	2	2	2
5	5	5	5	4	2	3	5	5	5	5	5	5	4	2	5	5	5	5	5	5	5	3	3	4	3	4	5	5	3	3	4	4	4	3	4	4	3	4	4	4	3	2	2	3	3	3	3	2	2
4	4	3	4	3	4	4	3	4	3	4	4	4	4	5	4	4	4	3	4	4	4	5	5	4	4	5	5	4	4	5	5	4	4	4	5	3	3	4	5	4	4	4	4	4	4	4	4	4	4
2	3	1	1	2	1	2	2	2	2	1	1	2	2	1	1	2	2	2	2	2	2	2	2	3	2	3	2	2	1	2	2	1	2	2	2	1	2	2	2	1	4	4	4	4	2	4	4	2	2
3	3	4	2	2	1	3	2	2	2	2	1	2	2	2	2	2	2	2	2	2	1	2	1	2	2	2	2	2	2	2	2	2	2	2	2	2	2	2	2	2	3	3	3	3	3	3	3	3	3
3	2	2	3	1	1	2	2	3	2	2	2	1	1	1	1	3	2	1	1	1	1	1	1	2	2	2	2	3	1	1	3	2	2	2	2	1	1	3	2	2	3	3	3	3	3	3	2	4	2
5	3	3	3	4	4	4	4	4	4	4	4	4	4	4	4	4	4	4	4	4	4	4	4	4	4	4	4	4	4	4	4	4	4	4	4	4	4	4	4	4	4	4	4	4	4	4	4	4	4
2	2	2	3	3	3	3	3	3	3	3	3	3	3	3	3	3	3	3	3	3	3	3	3	3	3	3	3	3	3	3	3	3	3	3	3	3	3	3	3	3	3	3	3	3	3	3	3	3	2
1	2	3	2	2	1	3	2	3	3	3	3	4	4	3	2	4	4	1	2	3	2	2	1	3	1	3	3	3	2	1	3	2	3	2	2	1	1	4	3	2	2	3	3	3	3	3	2	3	3
3	3	4	3	3	3	4	3	2	4	3	4	3	4	4	4	3	3	3	4	4	4	3	4	4	4	4	3	4	3	3	3	4	4	4	2	4	4	4	4	4	3	4	4	4	3	4	4	4	4
3	4	2	5	5	1	5	5	4	4	3	3	4	3	4	4	5	3	4	4	5	4	3	4	5	3	3	4	3	3	2	2	2	3	1	1	2	3	2	2	2	4	3	2	2	3	4	3	2	2
1	2	2	2	2	2	3	2	2	2	2	2	2	2	2	2	2	2	2	2	2	2	2	2	2	2	2	3	2	2	2	3	2	2	2	2	2	2	2	2	2	2	2	2	2	2	2	2	2	2
1	1	1	1	1	1	1	1	5	1	1	1	1	1	1	1	1	1	1	1	1	1	1	1	1	1	2	1	3	1	1	3	1	1	3	3	1	1	5	1	5	2	2	2	4	1	1	1	1	1
1	1	1	1	1	1	1	1	1	1	1	1	1	1	1	1	1	1	1	1	1	1	1	1	1	1	1	1	1	1	1	1	1	1	1	1	1	1	1	1	1	1	1	1	1	1	1	1	1	1
3	3	3	3	2	2	2	2	4	3	3	3	3	3	3	2	2	3	2	2	2	2	2	2	2	2	2	2	2	2	2	2	2	2	2	2	2	2	2	2	2	4	4	4	4	4	4	4	4	4
1	1	1	1	1	1	1	1	1	1	1	1	3	3	3	3	1	1	1	1	3	3	3	3	1	1	1	1	3	3	3	3	3	2	3	2	2	1	3	2	3	3	1	2	1	1	1	1	1	2
1	1	1	1	1	1	1	1	1	1	1	1	1	1	1	1	1	1	1	1	1	1	1	1	1	1	1	1	1	1	1	1	1	1	1	1	1	1	1	1	2	1	1	1	1	1	1	1	1	1
1	1	1	1	1	1	1	1	1	1	1	1	1	1	1	1	1	1	1	1	1	1	1	1	5	1	3	3	2	1	1	4	1	2	1	3	1	1	3	1	3	4	1	1	1	1	1	1	1	1
4	4	5	5	4	3	3	4	3	4	4	3	3	4	4	3	4	3	3	4	4	3	5	5	3	4	4	3	4	3	4	4	3	5	4	5	2	3	2	3	3	5	5	3	4	4	3	3	3	2
1	2	2	1	1	1	2	1	2	1	1	1	1	1	1	1	1	1	1	1	1	2	2	2	2	1	2	1	2	1	1	2	1	1	1	2	1	1	1	1	5	2	2	2	3	2	2	2	2	2
3	3	4	3	3	3	3	2	3	3	3	3	3	3	3	3	3	3	3	3	5	4	4	3	3	3	3	3	4	4	3	3	3	4	4	4	3	3	4	4	3	3	3	3	3	3	3	3	3	3
3	4	3	3	2	1	3	3	2	3	2	2	2	3	3	3	3	3	3	2	3	2	2	2	2	3	2	2	3	2	2	2	2	3	4	5	1	1	1	2	1	1	1	1	1	1	1	1	1	1
2	3	2	1	1	1	3	1	5	3	3	3	3	3	3	3	3	3	1	5	3	3	3	3	3	3	3	3	3	3	3	3	3	3	3	3	3	3	3	3	3	3	3	3	3	3	3	3	3	3
2	1	2	2	2	2	2	2	2	2	2	2	2	2	2	2	3	2	3	2	3	2	3	2	3	2	3	2	3	2	3	2	3	2	3	2	3	2	3	3	2	3	2	3	2	3	2	3	2	3
1	3	1	1	1	1	3	1	2	1	1	1	1	1	1	1	1	1	1	1	1	1	1	1	1	1	1	1	1	1	1	1	1	2	1	1	1	1	1	1	1	1	1	1	1	1	1	1	1	1
1	1	1	1	1	1	1	1	1	1	1	1	1	1	1	1	1	1	1	1	1	1	1	1	1	1	1	1	1	1	1	1	2	1	1	1	1	1	1	1	1	2	2	2	2	2	2	2	2	2
1	1	1	1	1	1	1	1	2	1	1	1	1	1	1	1	1	1	1	1	1	1	1	1	1	1	1	1	1	1	1	1	1	1	1	1	1	1	1	1	3	3	3	1	3	1	1	1	1	1
1	2	1	1	1	1	1	1	1	1	1	2	2	1	1	1	1	1	1	1	1	1	1	1	2	1	1	1	2	1	1	1	1	1	1	1	1	1	1	1	2	2	2	2	2	2	2	2	2	2
1	1	1	1	1	1	1	2	3	2	1	1	2	2	1	1	1	1	4	1	1	1	1	1	1	1	1	1	1	1	1	1	1	1	1	1	1	1	1	1	1	2	2	3	3	3	3	2	2	2
2	1	1	1	1	1	3	1	1	1	1	1	1	4	1	1	1	1	1	1	1	1	1	1	1	1	1	1	1	1	1	1	1	1	1	1	1	1	4	2	4	1	3	3	4	3	3	3	2	2
2	2	1	1	2	2	3	1	2	1	2	1	1	1	1	1	1	1	1	1	1	1	1	1	1	1	2	1	1	1	1	2	1	1	1	1	1	1	2	1	1	1	1	1	1	1	1	1	1	1
3	4	4	2	1	1	2	1	5	2	2	1	1	1	2	1	2	1	1	1	3	1	2	2	2	3	3	1	5	2	1	2	2	3	4	4	2	1	2	5	3	1	1	1	1	4	2	2	3	2
1	1	1	1	1	1	2	1	2	1	1	1	1	1	1	1	1	1	1	1	1	1	1	1	1	1	1	1	1	1	1	1	1	1	1	1	1	1	4	2	4	3	3	3	3	3	3	2	2	2
3	3	3	1	1	2	3	1	2	3	2	2	1	3	1	1	2	2	1	2	2	2	2	2	2	2	2	2	3	2	2	3	2	2	3	3	2	2	2	2	2	2	3	3	3	2	2	2	2	3
1	1	1	1	1	1	1	1	1	1	1	1	1	1	1	1	1	1	1	1	1	1	1	1	1	1	1	1	1	1	1	1	1	1	1	1	1	1	1	1	1	2	2	2	2	2	2	2	2	2
4	4	3	3	3	1	3	2	5	3	3	3	3	3	3	3	3	3	3	3	3	3	3	3	3	3	3	3	3	3	3	3	3	3	3	3	3	3	3	3	3	3	3	3	3	3	3	3	3	3
1	1	1	1	1	1	1	1	2	1	1	1	1	1	1	1	1	1	1	1	1	1	1	1	2	1	2	1	2	1	1	2	1	1	2	2	1	1	2	2	3	1	1	1	1	1	1	1	1	1
1	1	1	1	1	1	2	1	1	1	1	1	1	1	1	1	1	1	1	1	1	1	1	1	1	1	1	1	1	1	1	1	1	1	1	1	1	1	1	1	1	1	1	1	1	1	1	1	1	1
1	1	1	1	1	1	3	1	2	1	1	1	1	1	1	1	1	1	1	1	1	1	1	1	2	1	2	5	3	1	1	2	1	1	1	1	1	1	5	1	3	3	3	5	5	3	5	3	3	3
1	1	1	1	1	1	1	1	1	1	1	1	1	1	1	1	1	1	1	1	1	1	1	1	1	1	1	1	1	1	1	2	1	1	1	1	1	1	1	1	1	1	1	1	1	1	1	1	1	1
1	3	1	1	3	1	2	2	3	1	1	1	1	4	1	1	2	5	1	2	4	2	1	2	1	2	2	3	2	1	1	1	3	2	3	3	3	1	3	3	5	1	1	1	3	1	1	3	1	1
1	1	1	1	1	1	1	1	1	1	1	1	1	2	1	1	1	1	1	1	1	1	1	2	2	1	2	2	2	1	1	2	1	1	2	2	1	1	1	1	1	3	3	2	5	3	2	3	3	1
1	1	1	1	1	1	1	1	2	1	1	1	1	1	1	1	1	1	1	1	1	1	1	1	1	1	1	1	2	1	1	1	1	1	1	1	1	1	1	1	1	1	1	1	1	1	1	1	1	1
1	2	1	1	2	1	3	2	3	1	2	1	3	1	1	1	1	1	2	2	1	1	1	1	1	1	1	1	1	1	1	2	1	1	1	1	1	1	4	2	5	1	1	3	4	1	1	1	1	1
1	4	5	3	3	1	5	5	2	5	5	3	5	5	1	5	5	1	2	5	5	1	1	1	1	3	1	1	1	2	1	3	5	5	5	5	4	3	4	5	4	5	1	3	5	1	5	1	1	1
1	1	1	1	1	1	1	1	1	1	1	1	1	1	1	1	1	1	1	1	1	1	1	1	1	1	1	1	1	1	1	1	1	1	1	1	1	1	1	1	1	1	1	1	1	1	1	1	1	1
1	1	1	1	1	1	1	1	1	1	1	1	1	1	1	1	1	1	1	1	1	1	1	1	1	1	2	2	2	1	1	2	1	1	1	1	1	1	3	2	1	2	2	2	2	2	2	2	2	2
2	5	5	3	1	1	5	5	1	5	5	5	5	3	1	3	5	5	5	3	4	3	1	1	1	4	1	3	4	1	2	1	1	4	1	4	1	3	5	5	3	2	2	2	2	4	2	5	2	2
1	1	1	1	1	1	1	1	1	1	1	1	1	1	1	1	1	1	1	1	1	1	1	1	1	1	1	1	2	1	1	1	1	1	1	1	1	1	1	1	1	1	1	1	2	2	1	1	1	1
1	2	1	1	1	1	2	2	2	1	2	1	2	2	2	1	2	2	2	2	2	1	1	1	1	1	1	1	1	1	1	1	1	1	1	1	1	1	1	1	1	1	1	1	1	1	1	1	1	1
1	1	1	1	1	1	1	1	1	1	1	1	1	1	1	1	1	1	1	1	1	1	1	1	1	1	1	1	1	1	1	1	1	1	1	1	1	1	1	1	1	1	1	1	1	1	1	1	1	1
4	4	4	4	4	4	4	4	5	4	4	4	5	4	3	4	4	4	4	4	4	4	4	4	4	4	4	4	5	4	5	4	4	4	4	4	4	4	4	4	4	4	4	4	4	4	4	4	4	4
1	1	1	1	1	1	1	1	3	1	1	1	1	1	1	1	1	1	1	1	1	1	1	1	1	1	1	1	1	1	1	1	1	1	1	1	1	1	1	1	1	1	1	1	1	1	1	1	1	1
1	1	1	2	1	1	1	1	2	1	1	1	1	1	1	1	1	1	1	1	1	1	1	2	2	1	2	2	2	1	1	2	1	2	4	2	1	1	2	1	2	3	3	3	4	2	2	2	2	3
1	3	2	1	1	1	1	1	1	1	1	1	1	1	1	1	1	1	1	1	1	1	1	1	1	1	1	1	1	1	1	1	1	1	1	1	1	1	1	1	1	2	2	2	3	2	2	2	2	2
1	1	1	1	1	1	1	1	1	1	1	1	1	1	1	1	1	1	1	1	1	1	1	1	2	1	2	1	1	1	1	1	2	2	3	3	1	1	1	1	1	1	1	1	1	1	1	1	1	1
2	4	4	3	2	2	2	2	3	2	1	2	3	2	2	2	2	2	1	2	1	1	2	2	2	2	2	2	2	2	2	2	2	4	4	2	3	3	2	3	2	4	4	4	4	3	3	3	3	3
1	2	2	2	2	1	1	1	2	2	1	1	1	1	1	1	1	1	1	1	1	1	1	1	1	1	2	1	2	1	1	1	1	1	2	2	1	1	4	2	5	4	4	4	4	3	1	1	1	1
2	1	1	1	1	1	3	1	3	1	1	1	1	1	1	1	1	1	1	1	1	1	1	1	1	1	1	1	1	1	1	1	1	1	1	1	1	1	1	1	1	2	3	3	2	2	2	2	2	2
1	1	2	1	1	1	2	1	2	2	1	1	1	1	1	1	1	1	1	1	1	2	2	1	2	1	2	2	2	1	1	2	1	2	1	2	1	1	1	1	2	2	2	1	1	2	2	1	1	1
1	5	1	1	1	1	1	1	1	1	1	1	1	1	1	1	1	1	1	1	1	1	1	1	1	1	1	1	1	1	1	1	1	1	1	1	1	1	1	1	1	1	1	2	1	2	2	1	1	1
4	2	2	2	1	2	4	2	4	2	5	2	4	4	2	4	2	2	4	4	4	2	3	3	3	2	4	4	4	1	2	5	4	4	2	4	3	2	2	4	4	2	2	2	2	2	3	4	2	2
1	1	1	1	1	1	3	1	2	2	1	1	1	1	1	1	1	2	1	1	1	1	1	1	1	1	1	1	3	1	1	2	1	1	2	2	1	1	1	1	4	2	1	1	5	1	1	2	1	1
1	2	1	1	1	1	2	2	1	1	1	1	1	2	1	1	1	1	1	1	1	1	1	2	2	2	3	4	3	1	1	3	2	2	1	1	1	1	2	3	3	3	3	3	2	2	2	2	1	1
1	5	2	1	1	1	2	1	3	1	1	1	1	2	1	1	2	1	1	1	1	1	2	2	2	2	2	1	2	1	2	2	1	1	2	2	2	1	3	2	2	3	3	2	4	3	2	2	2	2
1	1	1	1	1	1	1	1	2	1	1	1	1	1	1	1	1	1	2	1	1	1	1	1	2	2	2	2	2	1	1	2	1	2	1	2	1	1	2	1	2	2	2	2	3	2	2	2	2	2
1	3	2	2	1	1	2	2	3	1	1	1	1	1	1	1	3	3	1	1	1	1	1	1	1	2	2	2	3	2	3	3	3	4	3	4	1	1	3	3	4	2	5	5	5	2	2	2	4	3
1	1	1	1	1	1	3	1	2	1	1	1	1	1	1	1	1	2	1	1	1	1	1	1	1	1	1	1	2	1	1	2	1	1	1	2	1	1	3	1	4	2	1	1	4	1	1	1	1	1
5	5	5	4	3	3	4	5	2	2	2	2	4	4	3	3	4	5	2	2	2	2	2	3	3	4	3	3	4	2	4	3	4	4	3	5	3	3	2	4	3	4	3	4	4	2	4	3	4	3
1	1	1	1	1	1	1	1	2	1	1	2	1	3	1	1	1	3	1	1	1	1	1	1	2	1	1	1	2	1	1	3	2	3	3	2	1	1	3	2	3	3	3	3	4	2	2	1	1	1
1	1	2	1	1	1	2	1	1	1	1	1	1	1	1	1	3	1	1	1	1	2	1	1	1	1	1	1	1	1	1	1	1	1	1	1	1	1	1	1	1	1	1	1	1	1	1	1	1	1
1	2	1	1	1	1	2	1	3	1	1	1	1	1	1	1	1	1	1	1	1	1	1	3	1	1	2	2	2	1	1	3	2	2	1	3	2	1	1	1	1	3	2	2	3	3	3	2	2	2
5	2	2	2	2	1	3	1	2	1	1	1	3	1	1	1	1	1	2	2	2	2	1	1	1	1	1	2	1	1	1	2	1	1	1	2	1	1	5	2	2	3	3	3	3	3	3	3	3	3
5	3	3	1	5	1	3	1	1	1	1	1	1	1	1	1	1	1	1	1	1	1	1	1	1	1	1	1	1	1	1	2	1	1	3	1	1	1	2	1	2	1	1	1	1	1	1	1	1	1
1	1	1	1	1	1	1	1	4	1	1	1	2	2	2	2	1	1	1	1	1	1	1	1	1	1	2	1	1	1	1	1	1	1	1	1	1	1	1	1	1	1	1	1	3	1	1	2	1	1
1	1	1	1	1	1	1	1	1	1	1	1	1	1	1	1	1	1	1	1	1	1	1	1	1	1	1	1	1	1	1	1	1	1	1	1	1	1	1	1	1	1	1	1	1	1	1	1	1	1
3	2	4	3	3	2	4	3	3	3	3	3	3	3	3	3	4	4	3	3	3	3	3	3	3	3	3	3	3	3	3	3	3	3	3	3	3	3	3	3	3	3	3	3	3	3	3	3	3	3
1	1	3	1	1	1	1	1	2	1	1	1	1	1	1	1	1	1	1	1	1	1	1	1	1	2	1	2	2	1	1	1	1	1	2	2	1	1	3	2	4	4	4	2	3	2	2	2	2	2
1	4	1	1	1	1	2	1	3	1	1	1	1	1	1	1	1	1	1	1	1	1	1	1	1	1	1	1	1	1	1	1	1	1	1	1	1	1	1	1	1	1	1	1	1	1	1	1	1	1
1	1	1	1	1	1	3	1	2	1	1	1	1	1	1	1	1	1	1	1	1	1	1	1	1	1	1	1	1	1	1	1	1	2	2	2	1	1	2	1	2	1	2	1	3	1	1	1	1	1
1	1	1	1	1	1	1	1	1	1	1	1	1	1	1	1	1	1	1	1	1	1	1	1	1	1	1	1	1	1	1	1	1	1	1	1	1	1	1	1	1	1	1	1	1	1	1	1	1	1
3	3	3	3	3	3	3	3	3	3	3	3	3	3	3	3	3	3	3	3	3	3	3	3	3	3	3	3	3	3	3	3	3	3	3	3	3	3	3	3	3	3	3	3	3	3	3	3	3	3
1	1	1	1	1	1	1	1	2	1	1	1	1	1	1	1	1	1	1	1	1	1	1	1	1	1	2	2	2	1	1	2	1	2	2	2	1	1	2	2	1	2	2	2	4	1	1	2	1	2
1	3	3	2	2	1	2	1	2	2	1	1	2	1	1	1	3	3	2	1	2	3	2	3	3	4	2	2	4	1	1	3	2	3	4	4	2	1	1	1	1	3	3	3	3	2	2	1	1	1
1	3	3	2	2	1	3	1	1	1	1	1	1	1	1	1	1	2	1	1	1	1	1	1	1	1	1	1	1	1	1	1	1	1	1	1	1	1	1	1	1	1	1	1	1	1	1	1	1	1
1	1	1	1	1	1	1	1	2	1	1	1	1	1	1	1	1	1	1	1	1	1	1	1	1	1	1	1	1	1	1	2	1	1	1	1	1	1	4	1	1	2	2	2	2	2	2	2	2	2
4	4	3	2	2	4	3	3	5	4	4	3	3	3	4	4	3	3	3	4	4	3	5	4	5	4	5	5	4	3	4	4	3	3	3	4	2	2	3	4	4	4	4	4	5	3	4	4	4	4
4	4	3	4	5	5	4	4	4	4	4	2	5	5	5	5	4	3	5	5	5	3	5	5	5	3	4	5	5	2	4	5	5	5	4	4	5	5	4	3	2	4	4	4	5	3	3	3	2	3
2	2	2	1	1	1	1	1	2	1	1	1	1	1	1	1	1	1	1	2	1	1	1	1	1	1	2	2	2	1	1	2	1	2	1	1	1	1	1	1	2	2	2	2	2	2	2	2	2	2
3	3	3	3	3	3	3	3	3	3	3	3	3	3	3	3	3	3	3	3	3	3	3	3	3	3	3	3	3	3	3	3	3	3	3	3	3	3	3	3	3	3	3	3	3	3	3	3	3	3
4	2	3	3	2	2	1	1	4	2	2	2	2	2	2	2	1	2	1	2	2	2	2	2	4	2	4	2	4	2	2	2	2	2	2	2	2	2	2	2	2	2	2	2	2	2	2	3	2	2
2	1	1	1	1	2	2	1	2	2	1	2	1	1	3	1	3	2	3	1	3	2	2	3	1	1	3	3	2	2	1	1	2	3	3	3	2	2	3	3	2	1	2	1	1	1	2	1	1	2
2	2	2	3	3	2	2	2	3	2	1	1	1	2	2	3	2	1	1	1	1	1	1	1	1	1	2	2	1	1	1	1	2	2	1	2	2	3	2	1	1	1	1	1	1	1	1	2	1	2
3	3	3	3	3	3	3	3	3	2	3	2	2	2	3	4	3	3	3	3	2	2	2	3	2	2	2	2	3	3	3	3	2	2	2	2	3	3	4	3	3	1	2	2	2	3	3	3	3	2
2	1	1	2	2	2	1	1	2	2	2	3	3	2	2	1	1	1	2	2	2	1	1	1	2	1	1	1	1	2	2	2	2	1	1	1	1	2	2	1	1	1	1	2	2	1	2	1	1	1
2	2	3	3	2	2	2	2	3	3	3	3	2	2	2	2	3	3	3	3	2	2	2	2	3	3	3	3	2	2	2	2	3	3	3	3	2	2	2	2	2	3	3	3	3	2	2	2	2	3
2	1	1	2	2	1	1	1	2	2	1	1	2	1	1	2	2	2	1	1	2	2	1	2	1	1	1	2	2	1	2	2	2	2	2	2	1	2	2	1	1	2	1	1	1	1	1	1	1	1
3	2	3	2	2	3	2	3	2	3	2	3	2	3	2	3	2	3	3	2	3	2	3	2	3	3	2	2	3	3	2	3	2	3	3	2	2	3	2	3	2	2	3	2	3	2	3	2	3	2
2	2	2	1	2	1	1	2	2	1	1	1	2	2	2	1	2	1	1	2	2	1	1	1	2	2	2	1	2	1	2	2	1	1	1	2	2	2	1	1	2	2	1	2	2	2	2	1	1	2
2	3	2	3	3	2	3	3	2	2	3	3	3	2	3	2	3	2	3	2	3	3	2	3	2	2	3	3	2	3	3	3	2	3	3	3	2	2	2	3	3	3	3	2	2	3	2	3	3	2
2	3	2	3	2	3	2	2	3	3	3	3	3	2	3	2	3	2	3	3	2	3	2	3	3	3	2	3	2	3	3	2	3	2	3	3	2	3	2	3	3	2	2	3	3	3	2	3	2	3
3	3	2	3	3	2	3	3	2	3	3	2	3	2	3	2	3	2	3	3	2	2	3	3	2	3	3	2	2	3	2	3	3	2	3	3	2	3	3	3	3	2	3	2	3	3	2	3	3	3
2	2	2	1	2	1	1	2	1	2	2	1	1	1	1	2	2	1	1	1	1	2	2	1	2	1	1	2	2	1	2	2	2	1	2	2	2	1	1	1	1	2	1	1	1	2	2	1	2	1
1	1	1	2	1	2	1	1	2	1	2	1	1	1	1	1	1	2	1	1	2	1	1	1	2	1	1	1	2	1	2	2	2	2	1	1	1	1	1	1	1	2	2	2	1	1	1	1	1	1
2	1	1	1	1	2	1	1	1	1	1	1	2	1	1	2	1	1	1	2	2	1	1	1	1	1	2	2	1	2	2	2	1	1	1	1	2	1	1	1	2	2	2	1	2	1	1	2	1	2
2	1	1	2	2	1	2	2	1	2	1	1	1	1	1	1	2	1	2	2	2	1	2	2	2	2	1	1	2	1	2	1	2	1	2	2	2	2	2	2	1	2	1	1	1	1	1	2	2	1
3	4	4	4	3	4	3	4	3	4	5	3	3	4	4	2	4	3	3	4	4	2	2	3	3	3	3	4	4	3	5	5	4	5	4	4	4	3	3	5	3	5	5	5	5	5	5	5	4	3
3	3	3	2	2	1	2	1	3	2	2	1	1	1	1	1	1	1	1	1	1	1	2	2	2	2	2	2	4	2	2	2	2	2	2	2	4	2	2	2	2	3	3	3	3	3	3	3	3	3
3	4	4	4	3	4	3	4	3	4	5	3	3	4	4	2	4	3	3	4	4	2	2	3	3	3	3	4	4	3	5	5	4	5	4	4	4	3	3	5	3	5	5	5	5	5	5	5	4	3
4	4	5	4	4	4	5	5	3	5	4	5	5	5	4	3	5	5	5	4	5	2	4	3	3	3	4	3	4	3	4	4	5	5	5	5	4	4	5	4	4	4	4	4	4	4	4	4	4	4
3	3	3	3	3	3	3	3	3	3	3	3	3	3	3	3	3	3	3	3	3	3	3	3	3	3	3	3	3	3	3	3	3	3	3	3	3	3	3	3	3	3	3	3	3	3	3	3	3	3
4	2	3	3	5	2	3	5	1	2	3	1	3	3	3	3	3	3	3	3	3	3	2	2	3	3	3	3	4	3	4	4	4	4	5	5	4	2	3	3	2	3	3	3	2	3	3	2	2	3
4	3	2	3	4	1	3	1	2	2	2	2	2	3	2	2	1	2	1	1	3	1	1	2	2	2	1	2	2	2	2	2	2	2	2	2	2	2	2	2	2	4	4	4	4	4	4	4	4	4
5	5	5	5	5	4	4	4	4	4	4	4	4	4	4	4	4	4	4	4	4	4	4	4	4	4	4	4	4	4	4	4	4	4	4	4	4	4	4	4	4	4	4	4	4	4	4	4	4	4
3	5	5	4	4	5	5	5	5	4	5	4	4	4	3	4	3	5	3	3	4	3	4	3	3	5	4	5	4	3	3	4	5	4	5	5	5	4	3	5	4	4	5	4	4	3	3	4	4	4
1	1	2	2	2	1	2	2	2	2	2	2	2	2	2	2	2	2	2	2	2	2	2	2	2	2	2	2	2	2	2	2	2	2	2	2	2	2	2	2	2	2	2	2	2	2	2	2	2	2
3	3	2	3	3	3	3	3	3	3	3	3	3	3	3	3	3	3	3	3	3	3	3	3	3	3	3	3	3	3	3	3	3	3	3	3	3	3	3	3	3	2	2	2	2	2	2	2	2	2
3	5	3	4	3	3	4	4	4	4	4	2	4	3	3	3	5	3	3	3	3	3	3	3	3	3	3	3	3	3	3	3	5	3	3	4	3	3	3	4	4	4	4	4	4	4	4	4	4	4
1	2	2	2	2	3	4	3	1	2	4	1	2	2	1	3	1	2	1	4	1	1	2	2	2	2	2	2	4	1	4	4	3	3	4	5	4	2	3	5	4	2	3	3	4	1	2	2	1	1
4	3	2	3	4	5	5	5	3	1	4	5	4	5	3	4	5	5	4	5	5	4	5	4	4	4	4	4	5	5	5	5	5	5	5	5	5	5	5	5	5	3	3	4	4	4	3	4	5	5
3	3	2	3	3	3	3	2	3	3	3	3	2	2	3	3	3	3	3	3	2	3	4	3	3	3	3	3	3	4	3	3	3	3	3	3	3	2	3	3	3	3	3	4	3	2	3	3	3	2
2	3	2	3	2	2	3	3	3	2	2	3	3	2	3	3	2	3	2	3	3	2	2	3	3	2	3	3	2	2	3	3	2	2	3	3	2	2	3	3	2	3	3	2	3	2	3	2	3	2
2	3	3	2	3	3	2	2	3	3	2	2	3	3	2	2	3	3	2	2	3	2	3	2	3	2	2	2	3	3	2	2	3	3	2	2	3	3	3	3	3	2	2	3	3	2	3	3	3	2
3	2	3	3	3	2	3	3	3	2	3	3	2	3	3	2	3	3	2	3	3	3	3	3	2	3	3	2	3	3	2	3	2	3	3	2	3	3	2	3	3	3	3	3	3	2	3	3	3	2
3	3	2	3	3	4	2	3	2	4	3	2	3	3	2	3	3	2	3	3	3	2	3	4	2	3	3	2	3	3	2	3	3	2	3	2	3	2	3	2	3	3	2	3	3	3	2	3	3	2
3	3	3	2	1	1	3	2	3	3	1	1	3	3	1	2	1	1	1	3	4	2	2	2	1	1	2	2	3	1	1	3	2	2	2	1	2	1	2	2	3	2	2	2	4	1	1	1	2	2
4	3	4	3	3	4	4	3	3	4	3	2	4	4	4	3	3	3	3	3	2	4	4	3	3	3	2	4	4	3	4	4	4	3	4	3	4	3	3	3	3	4	2	2	4	3	4	3	4	3
3	2	2	2	3	3	2	2	2	3	2	2	2	2	3	2	2	3	2	2	1	2	2	2	2	2	2	2	2	3	2	2	2	2	2	3	2	2	2	2	3	3	2	2	2	2	2	3	1	2
5	4	5	5	5	4	4	5	4	5	4	5	5	5	5	5	5	5	5	5	5	5	5	5	5	5	5	5	5	5	5	5	5	5	5	5	5	5	5	5	5	5	5	5	5	5	5	5	5	5
4	3	2	3	3	3	3	2	3	2	2	2	3	2	2	2	3	2	2	2	3	2	2	4	3	2	3	3	2	2	3	3	2	2	3	2	2	3	3	3	2	3	2	3	3	2	3	3	3	4
2	1	2	2	1	1	2	1	3	5	1	2	2	3	5	2	2	1	1	5	2	1	2	3	2	1	2	2	5	1	2	4	3	2	1	2	1	2	5	2	5	3	3	3	3	3	2	2	2	2
2	4	2	2	2	1	3	4	2	2	4	2	4	4	4	2	2	2	2	2	4	2	2	2	2	2	2	2	3	1	2	2	4	4	2	4	2	3	5	2	2	2	2	2	5	2	2	2	1	2
4	3	3	4	3	2	3	3	3	4	3	2	2	3	3	3	2	3	3	3	2	4	3	2	2	2	2	3	4	3	2	3	3	3	2	2	3	3	3	3	3	2	4	3	4	4	3	3	3	3
3	3	3	5	5	4	3	5	2	4	5	3	5	4	5	5	5	4	4	3	3	1	2	1	3	4	4	5	4	3	3	3	4	4	4	4	3	4	4	4	4	1	4	4	3	4	4	4	4	3
4	2	3	3	2	1	5	3	3	4	5	2	1	3	1	2	2	4	2	3	4	2	1	2	2	4	3	3	3	2	1	3	5	5	3	3	4	3	2	3	2	2	2	4	3	4	2	2	2	2
2	5	3	2	1	1	2	1	2	2	2	2	1	1	1	1	2	2	1	1	2	1	2	2	2	1	2	3	3	2	1	2	2	2	3	2	1	1	1	2	1	5	3	3	3	5	3	1	2	2
3	4	5	5	4	4	5	3	2	5	4	4	4	4	4	2	4	2	3	3	4	2	1	4	3	3	4	4	3	2	3	2	4	3	2	3	3	3	3	3	3	3	3	3	4	3	4	3	4	4
4	4	4	4	4	4	4	4	4	4	4	4	4	4	3	4	4	4	4	5	5	2	3	4	4	2	4	4	4	3	4	4	4	4	4	4	4	4	3	4	4	3	3	4	4	4	4	4	4	4
4	3	4	4	4	3	3	3	3	3	3	3	3	3	3	3	3	3	3	3	3	3	3	3	3	3	3	3	3	3	3	3	3	3	3	3	3	3	3	3	3	3	3	3	3	3	3	3	3	3
4	4	3	3	3	3	4	3	3	4	2	2	4	4	3	3	4	4	3	3	3	2	3	3	4	2	3	4	3	2	3	3	3	3	3	3	3	2	4	4	4	4	4	4	5	4	4	5	3	4
5	5	5	3	2	2	5	5	5	2	2	1	1	1	1	5	5	3	3	5	5	3	2	4	3	2	5	5	5	1	3	2	5	5	5	5	5	2	2	2	5	3	3	3	3	3	3	3	3	3
4	3	3	3	3	3	3	3	3	3	3	3	3	3	3	3	3	3	3	3	3	3	3	3	3	3	3	3	3	3	3	3	3	3	3	3	3	3	3	3	3	3	3	3	3	3	3	3	3	3
4	4	4	4	4	4	4	4	4	4	4	4	4	4	4	4	4	4	4	4	4	4	4	4	4	4	4	4	4	4	4	4	4	4	4	4	4	4	4	4	4	4	4	4	4	4	4	4	4	4
4	4	5	3	3	2	5	5	5	5	3	1	3	3	4	4	4	2	2	5	4	5	5	5	4	4	4	2	4	5	5	5	4	3	3	3	3	3	3	3	3	5	4	4	3	3	4	5	5	5
1	1	2	1	1	1	1	1	1	1	1	1	1	1	1	1	1	1	1	1	1	1	1	1	1	1	1	1	1	1	1	1	1	1	1	1	1	1	1	1	1	3	2	2	3	2	2	2	2	2
5	4	4	3	4	4	5	5	4	3	3	3	3	4	4	5	5	5	3	5	5	3	3	5	3	5	4	3	4	3	4	3	3	5	5	5	2	2	2	1	1	5	5	1	2	2	3	3	4	2
4	4	4	4	4	4	4	4	2	2	2	2	2	2	2	2	2	2	2	2	2	2	2	2	2	2	2	2	2	2	2	2	2	2	2	2	2	2	2	2	2	2	2	2	2	2	2	2	2	2
3	2	3	3	4	3	3	3	3	3	4	3	3	3	3	3	3	3	3	3	3	3	3	3	3	3	3	3	3	3	3	3	3	3	3	3	3	3	3	3	3	3	3	3	3	3	3	3	3	3
2	2	3	1	3	2	2	2	2	2	2	2	1	2	2	1	2	1	1	2	2	1	1	1	2	2	2	1	2	1	3	1	2	2	2	2	2	1	2	1	2	2	1	1	2	1	1	2	1	2
3	4	4	4	3	3	4	4	4	4	4	4	4	4	4	4	4	4	4	4	4	4	4	4	4	4	4	4	4	4	4	4	4	4	4	4	4	4	4	4	4	3	3	3	3	3	3	3	3	3
3	3	3	3	3	3	3	3	3	3	3	3	3	3	3	3	3	3	3	3	3	3	3	3	3	3	3	3	3	3	3	3	3	3	3	3	3	3	3	3	3	3	3	3	3	3	3	3	3	3
3	3	3	3	3	3	3	3	3	3	3	3	3	3	3	3	3	3	3	3	3	3	3	3	3	3	3	3	3	3	3	3	3	3	3	3	3	3	3	3	3	3	3	3	3	3	3	3	3	3
3	3	3	3	3	3	3	3	3	3	3	3	3	3	3	3	3	3	3	3	3	3	3	3	3	3	3	3	3	3	3	3	3	3	3	3	3	3	3	3	3	3	3	3	3	3	3	3	3	3
2	2	2	2	1	1	2	2	2	2	2	2	2	2	2	2	2	2	2	2	2	2	2	2	2	2	2	2	2	2	2	2	2	2	2	2	2	2	2	2	2	2	2	2	2	2	2	2	2	2
4	5	4	4	4	3	4	3	3	4	4	3	3	3	3	4	4	4	4	5	5	3	4	4	4	3	3	4	4	3	4	4	4	4	4	4	5	4	4	4	4	4	3	3	4	4	4	3	3	4
5	3	4	5	5	4	3	4	3	5	5	3	5	3	3	4	4	5	5	4	4	3	3	3	4	5	5	4	4	2	4	4	3	4	3	4	5	4	4	3	4	3	3	3	4	4	4	4	3	4
4	3	2	1	4	4	4	4	4	3	4	4	5	5	3	4	1	3	2	4	2	2	2	1	1	1	1	1	1	1	1	1	1	1	1	1	1	1	1	1	1	2	3	2	2	3	1	3	1	3
3	5	4	4	4	4	4	4	4	4	4	4	4	4	4	4	4	4	4	4	4	4	4	4	4	4	4	4	4	4	4	4	4	4	4	4	4	4	4	4	4	4	4	4	4	4	4	4	4	4
2	3	3	2	2	3	1	4	4	4	4	3	3	3	2	2	3	3	2	2	2	1	3	2	3	2	2	3	3	2	2	3	4	4	4	4	3	2	4	2	4	2	4	4	4	3	2	2	2	3
3	3	4	4	4	3	4	4	5	5	4	4	4	4	4	4	3	3	3	3	4	3	4	4	3	4	3	3	3	3	3	3	3	3	3	3	3	3	3	3	3	3	3	3	3	4	3	3	3	3
3	3	3	3	3	3	3	3	3	3	3	3	3	3	3	3	3	3	3	3	3	3	3	3	3	3	3	3	3	3	3	3	3	3	3	3	3	3	3	3	3	3	3	3	3	3	3	3	3	3
4	3	2	2	2	1	5	3	3	3	2	3	2	2	2	2	2	2	2	2	2	2	2	2	3	2	4	2	3	1	2	3	4	4	4	4	2	1	3	3	2	2	2	2	3	2	2	2	1	2
2	3	2	2	1	1	3	2	3	3	2	2	2	3	2	2	2	3	2	3	2	3	3	4	3	3	4	2	3	2	3	4	3	4	3	3	3	2	3	4	3	4	4	4	3	4	4	3	3	2
3	3	3	3	3	3	3	3	3	3	3	3	3	3	3	3	3	3	3	3	3	3	3	3	3	3	3	3	3	3	3	3	3	3	3	3	3	3	3	3	3	3	3	3	3	3	3	3	3	3
1	1	1	1	1	1	1	1	1	1	1	1	5	5	5	5	5	5	5	5	5	5	5	5	1	5	5	5	5	5	5	5	5	5	5	5	5	5	5	5	5	5	5	5	5	5	5	5	5	5
1	5	5	4	3	4	4	4	3	4	4	4	4	4	4	4	4	4	4	4	4	4	4	4	3	2	4	3	4	3	4	4	3	4	2	4	4	4	4	4	4	4	4	3	3	3	2	4	4	2
5	3	3	3	3	3	3	3	3	3	3	3	3	4	3	3	3	3	3	3	3	3	3	3	3	3	3	3	3	3	3	3	3	3	3	3	3	3	3	3	3	3	3	3	3	3	3	3	3	3
2	3	4	3	3	1	3	2	4	2	2	2	3	4	4	4	4	2	2	3	2	2	4	4	4	2	4	4	4	4	3	3	3	4	4	4	5	4	3	5	4	4	4	4	4	4	4	4	4	4
3	3	3	3	3	1	2	5	5	5	3	2	3	3	3	3	2	3	3	2	5	2	2	2	2	4	4	3	4	2	4	3	5	4	4	5	3	3	3	3	3	3	3	3	3	3	3	3	3	3
4	4	4	4	4	4	4	4	2	4	4	5	4	4	5	4	4	5	4	4	4	4	4	4	5	4	4	4	3	4	4	4	3	4	4	4	4	4	5	4	3	4	3	4	3	4	3	4	5	4
3	5	5	5	5	5	5	5	3	4	4	4	4	4	4	2	5	3	3	3	3	3	4	5	3	4	4	3	3	3	4	4	4	5	5	5	3	4	5	5	5	4	4	4	4	4	4	4	2	3
3	3	5	2	2	2	5	4	3	5	3	4	5	3	3	3	2	4	2	4	4	3	4	3	4	4	5	4	5	1	2	5	4	3	4	3	3	4	3	4	4	4	3	4	3	4	4	3	4	4
1	1	2	2	2	2	2	2	2	2	2	2	2	2	2	2	3	4	3	3	3	3	3	3	3	3	3	3	3	3	3	3	3	3	3	3	2	3	3	3	3	3	3	3	2	3	3	3	3	3
3	3	3	3	3	3	3	3	3	3	3	3	3	3	3	3	3	3	3	3	3	3	3	3	3	3	3	3	3	3	3	3	3	3	3	3	3	3	3	3	3	3	3	3	3	3	3	3	3	3
3	3	3	3	3	4	3	3	4	4	3	3	3	4	4	3	3	3	4	3	3	3	3	4	4	3	3	3	3	3	3	3	3	3	3	4	3	3	4	4	4	3	3	4	4	3	3	4	3	4
3	3	3	3	3	3	3	3	3	3	3	3	3	3	3	3	3	3	3	3	3	3	3	3	3	3	3	3	3	3	3	3	3	3	3	3	3	3	3	3	3	3	3	3	3	3	3	3	3	3
3	3	4	3	4	4	3	3	4	4	4	4	4	3	3	3	4	4	2	3	4	3	2	4	4	4	4	4	4	2	4	4	4	4	4	4	3	3	4	5	4	4	4	4	5	3	3	3	3	3
3	4	2	4	4	1	4	1	1	3	1	3	3	3	3	3	1	1	1	1	1	1	1	1	1	1	1	1	1	1	1	1	1	1	1	1	5	3	3	4	3	5	5	5	4	4	4	4	4	4
1	1	1	1	1	1	1	1	1	1	1	1	1	1	1	1	1	1	1	1	1	1	1	1	1	1	1	1	1	1	1	1	1	1	1	1	1	1	1	1	1	1	1	1	1	1	1	1	1	1
1	2	2	2	2	3	3	2	3	3	2	1	2	2	2	3	1	2	1	2	2	2	1	1	2	2	3	1	2	1	2	3	2	2	1	2	1	1	3	2	3	4	3	3	4	2	2	3	2	2
1	1	1	1	1	1	1	1	1	1	1	1	1	1	1	1	1	1	1	1	1	1	1	1	1	1	1	1	1	1	1	1	1	1	1	1	1	1	1	1	1	1	1	1	1	1	1	1	1	1
3	3	3	3	3	3	3	3	3	3	3	3	3	3	3	3	3	3	3	3	3	3	3	3	3	3	3	3	3	3	3	3	3	3	3	3	3	3	3	3	3	3	3	3	3	3	3	3	3	3
1	1	1	1	1	1	1	1	1	1	1	1	1	1	1	1	3	1	1	1	1	1	1	1	1	1	1	1	1	1	1	1	1	1	1	1	1	1	1	1	1	1	1	1	1	1	1	1	1	1
2	2	2	2	2	2	2	2	2	2	2	2	2	2	2	2	2	2	2	2	2	2	2	2	2	2	2	2	2	2	2	2	2	2	2	2	2	2	2	2	2	2	2	2	2	2	2	2	2	2
3	3	3	3	3	3	3	3	3	3	3	3	3	3	3	3	3	3	3	3	3	3	3	3	3	3	3	3	3	3	3	3	3	3	3	3	3	3	3	3	3	3	3	3	3	3	3	3	3	3
3	3	3	3	3	3	3	3	3	3	3	3	3	3	3	3	3	3	3	3	3	3	3	3	3	3	3	3	3	3	3	3	3	3	3	3	3	3	3	3	3	3	3	3	3	3	3	3	3	3
1	4	2	2	2	2	3	2	3	3	2	2	2	2	2	2	3	3	2	2	2	2	2	2	3	2	3	2	3	3	3	3	3	3	3	3	2	2	4	2	2	3	3	3	3	3	3	3	3	3
1	2	2	2	2	2	2	2	2	2	2	2	2	2	2	2	2	2	2	2	2	2	2	2	2	2	2	2	2	2	2	2	2	2	2	2	2	2	2	2	2	2	2	2	2	2	2	2	2	2
3	1	1	1	1	1	2	1	1	1	1	1	1	1	1	1	1	1	1	1	1	1	1	1	1	1	1	1	1	1	1	1	1	1	1	1	1	1	1	1	1	1	1	1	1	1	1	1	1	1
1	2	2	3	2	2	2	2	2	2	2	2	2	3	3	3	3	3	3	3	3	3	2	2	2	2	2	2	2	2	2	2	2	2	2	2	2	2	2	2	2	2	2	2	2	2	2	2	2	2
3	5	3	3	1	1	4	1	1	2	3	3	3	3	3	1	3	3	1	3	1	1	1	1	1	1	1	5	1	1	1	1	1	1	1	1	1	1	1	1	1	4	3	4	3	3	3	3	2	1
3	3	3	3	3	3	3	3	3	3	3	3	3	3	3	3	3	3	3	3	3	3	3	3	3	3	3	3	3	3	3	3	3	3	3	3	3	3	3	3	3	3	3	3	3	3	3	3	3	3
1	2	3	3	1	1	2	2	3	3	3	3	3	3	3	3	3	3	2	3	3	3	3	3	3	3	3	3	3	3	3	3	3	3	3	3	2	3	3	3	3	3	3	3	3	3	3	3	3	3
2	2	2	1	1	1	2	3	2	3	2	2	2	2	3	2	1	2	1	1	3	2	2	2	2	1	2	2	3	2	2	3	3	4	5	4	2	2	3	3	2	2	2	2	2	2	2	2	2	2
2	2	3	1	1	1	4	1	2	1	1	1	1	1	1	1	2	2	1	2	2	2	2	1	2	2	1	2	2	2	2	2	1	2	1	2	1	1	4	1	5	1	1	1	1	1	1	1	1	1
1	1	1	1	1	1	1	1	1	1	1	1	1	1	1	1	2	1	1	1	1	1	1	1	1	1	1	1	1	1	1	1	1	1	1	1	2	1	1	1	1	1	1	1	1	1	1	1	1	1
1	3	5	1	1	1	2	1	4	3	1	1	1	1	1	1	1	1	1	1	1	2	1	1	2	1	1	1	2	1	1	1	1	1	1	1	1	1	1	1	1	2	1	1	1	1	1	1	1	1
1	3	3	2	2	2	2	3	2	2	3	2	2	3	3	2	3	3	2	2	2	3	2	3	2	2	2	2	3	3	3	2	2	3	3	2	3	2	2	2	3	3	3	3	3	3	3	3	3	3
4	2	2	1	2	3	3	3	2	3	2	4	4	2	4	3	5	5	1	1	2	4	2	3	3	4	5	4	4	2	4	2	1	3	5	5	1	3	5	1	5	3	3	4	5	1	1	1	1	4
2	1	1	1	1	1	1	1	2	1	1	1	1	1	1	1	1	1	1	1	1	1	1	1	3	1	1	4	3	1	1	3	1	2	1	1	2	1	4	1	5	3	3	2	2	1	3	2	1	1
3	3	3	3	3	3	3	3	3	3	3	3	3	3	3	3	3	3	3	3	3	3	3	3	3	3	3	3	3	3	3	3	3	3	3	3	3	3	3	3	3	3	3	3	3	3	3	3	3	3
2	3	2	1	1	1	2	2	2	2	1	1	1	2	2	2	2	2	1	2	2	2	2	3	2	2	3	2	3	2	2	2	2	2	2	2	3	2	4	3	2	3	3	2	3	3	2	2	2	3
3	3	3	3	3	3	3	3	3	3	2	3	3	3	2	2	3	3	2	3	2	3	2	3	3	3	3	3	3	3	2	3	3	2	3	3	3	3	3	3	3	3	3	3	3	3	3	3	3	3
3	2	3	2	2	1	3	2	2	3	1	2	2	1	1	2	2	2	2	3	2	2	3	2	2	1	3	4	3	3	2	2	3	3	3	3	2	2	4	3	3	4	3	4	5	2	4	3	3	2
1	1	1	1	1	1	1	1	1	1	1	1	1	1	1	1	1	1	1	1	1	2	1	2	3	1	1	3	1	1	1	1	1	1	1	1	1	1	1	1	1	1	1	1	1	1	1	1	1	1
1	1	1	1	1	1	1	1	1	1	1	1	1	2	1	1	1	1	1	1	1	1	1	1	1	1	1	1	1	1	1	1	1	1	1	1	1	1	1	1	1	1	1	1	1	1	1	1	1	1
1	3	3	3	3	3	4	3	3	4	3	3	3	3	3	3	5	3	3	5	5	2	2	3	3	3	3	3	3	3	3	3	3	3	3	3	3	3	3	3	3	3	3	3	3	3	3	3	3	3
1	1	1	1	1	1	1	1	1	1	1	1	1	1	1	1	1	1	1	1	1	1	1	1	1	1	1	1	1	1	1	1	1	1	1	1	1	1	1	1	1	1	1	1	1	1	1	1	1	1
2	3	3	3	2	2	3	2	2	2	2	3	3	3	2	3	2	3	2	3	2	2	2	2	3	2	2	2	2	3	2	2	2	2	2	2	2	3	2	2	3	3	3	3	3	2	3	2	2	2
3	1	2	1	1	1	2	1	4	3	1	1	1	1	1	1	2	3	1	2	2	2	2	3	3	2	3	3	3	2	2	3	2	2	2	2	2	1	2	2	2	3	3	3	4	3	4	2	4	2
2	3	3	2	2	2	3	2	3	3	1	1	1	1	1	1	1	1	1	1	1	2	1	1	1	1	1	1	1	1	1	1	1	1	1	2	1	1	2	1	2	2	2	2	3	2	2	2	2	2
1	1	1	2	1	1	2	1	1	1	1	1	1	2	1	1	1	1	1	1	1	1	1	2	1	1	2	2	1	1	1	2	1	1	1	2	1	1	2	1	1	2	1	1	1	4	2	1	1	1
3	3	2	2	2	2	2	2	2	2	2	2	2	2	2	2	2	1	1	2	2	2	2	2	2	2	2	2	2	2	2	2	2	2	2	3	2	2	2	2	2	2	2	2	2	1	2	2	2	2
2	1	2	1	1	1	2	1	2	1	1	1	1	1	1	1	1	1	1	1	1	1	1	1	1	1	1	1	1	1	1	1	1	1	1	2	1	1	1	1	1	2	2	2	2	2	2	2	2	2
1	1	1	1	1	1	1	1	1	1	1	1	1	2	1	1	1	1	1	1	1	1	1	1	1	1	1	1	1	1	1	1	1	1	1	1	1	1	1	1	1	1	1	1	2	1	1	1	1	2
3	2	1	1	3	1	3	1	1	1	1	1	1	1	2	1	1	1	1	1	1	1	1	1	2	2	1	3	1	1	1	3	2	2	1	1	1	1	3	1	3	3	1	1	1	1	1	1	1	1
2	2	2	2	2	2	2	2	2	2	2	2	2	2	2	2	2	2	2	2	2	2	2	2	2	2	2	2	2	2	2	2	2	2	2	2	2	2	2	2	2	2	2	2	2	2	2	2	2	2
3	3	3	3	3	3	3	3	3	3	3	3	1	1	1	1	1	1	1	1	1	1	1	1	1	1	1	1	1	1	1	1	1	1	1	1	1	1	1	1	1	3	3	3	3	3	3	3	3	3
3	3	3	3	3	3	3	3	3	3	3	3	3	3	3	3	3	3	3	3	3	3	3	3	3	3	3	3	3	3	3	3	3	3	3	3	3	3	3	3	3	3	3	3	3	3	3	3	3	3
1	1	5	1	1	5	1	1	5	5	1	1	1	5	1	1	5	1	1	3	1	3	4	5	5	3	5	5	5	1	3	5	1	3	5	5	1	3	4	5	3	5	5	5	5	5	5	1	5	5
2	3	2	1	2	3	2	2	2	3	2	3	2	2	2	2	3	2	3	2	3	2	3	3	3	3	3	3	2	2	2	3	2	2	3	2	2	3	3	3	3	2	3	3	3	3	2	3	2	3
2	2	3	2	1	1	3	2	3	3	2	2	2	2	2	1	2	2	1	4	3	3	3	2	2	2	2	3	3	3	2	3	2	3	2	2	2	2	3	3	4	2	3	4	4	2	3	2	2	1
2	3	2	2	3	3	3	2	5	3	2	2	2	3	2	2	2	2	2	2	2	2	2	2	3	3	3	3	3	3	3	3	3	3	3	3	2	2	3	3	3	3	3	3	3	1	3	3	2	3
1	1	1	1	1	1	1	1	1	1	1	1	1	1	1	1	1	1	1	1	1	1	1	1	1	1	1	1	1	1	1	1	1	1	1	1	1	1	1	1	1	1	1	1	1	1	1	1	1	1
1	1	1	1	1	1	1	1	1	1	1	1	1	1	1	1	1	1	1	1	1	1	1	1	2	1	1	1	2	1	1	2	1	1	1	1	2	1	2	1	3	2	2	1	1	1	2	1	1	1
1	1	1	1	1	1	2	1	1	1	1	1	1	1	1	1	1	1	1	1	1	1	1	1	1	1	1	2	1	1	1	1	1	1	1	1	1	1	1	1	1	1	1	1	1	1	1	1	1	1
3	3	3	3	3	1	2	1	4	3	3	3	3	3	1	3	1	2	1	3	3	3	3	3	3	3	3	3	3	3	3	3	3	3	3	3	3	3	4	3	3	2	2	2	2	1	1	1	2	1
1	1	1	1	1	1	1	1	1	1	1	1	1	1	1	1	1	1	1	1	1	1	1	1	1	1	1	1	1	1	1	1	1	1	1	1	1	1	1	1	1	1	1	1	1	1	1	1	1	1
4	3	4	4	4	4	3	3	3	4	2	2	4	4	3	3	4	2	2	2	4	2	2	4	2	2	5	4	2	2	2	3	2	2	2	3	3	3	3	3	3	3	3	3	3	3	3	3	3	3
2	2	2	2	2	2	2	2	2	2	2	2	2	2	2	2	2	2	2	2	2	2	2	2	2	2	2	2	2	2	2	2	2	2	2	2	2	2	2	2	2	2	2	2	2	2	2	2	2	2
3	3	3	2	1	1	2	1	2	3	1	2	1	1	2	1	1	1	2	2	2	1	1	1	1	1	1	2	1	1	2	1	2	1	1	1	2	1	3	2	2	3	3	3	3	2	3	2	3	2
3	2	3	4	2	3	3	2	4	3	3	3	3	3	3	3	4	2	2	3	3	3	2	3	4	3	3	3	3	2	2	3	4	2	2	3	2	4	3	2	4	2	3	2	4	2	3	3	3	2
1	3	2	2	3	2	3	2	2	2	3	2	2	2	2	2	2	2	1	2	2	2	1	1	2	1	1	2	2	2	2	2	2	2	2	2	2	2	2	2	2	2	2	2	2	2	2	2	2	2
3	2	4	2	1	1	3	1	3	4	3	1	1	1	1	1	2	1	1	2	2	1	1	2	2	2	2	4	4	1	2	2	2	2	1	1	1	1	2	2	2	4	4	2	4	4	4	4	4	2
1	1	1	1	1	1	1	1	1	1	1	1	1	1	1	1	1	1	1	1	1	1	1	1	1	1	1	1	1	1	1	1	1	1	1	1	1	1	1	1	1	2	2	2	2	2	2	2	2	2
3	3	3	2	2	3	3	2	3	3	2	2	2	1	2	2	2	2	2	2	2	2	2	2	3	3	3	3	3	3	3	3	3	3	3	3	2	2	3	2	2	3	3	3	3	2	2	2	2	3
2	2	2	2	2	2	2	2	2	2	2	3	3	3	3	2	3	2	2	2	2	2	2	2	2	2	2	2	2	2	2	2	2	2	2	2	2	2	2	2	2	2	2	3	3	2	2	2	2	2
2	2	2	2	2	2	2	2	2	2	2	2	2	2	2	2	2	2	2	2	2	2	2	2	2	2	2	2	2	2	2	2	2	2	2	2	2	2	2	2	2	2	2	2	2	2	2	2	2	2
1	1	1	1	1	3	1	1	3	3	1	1	1	1	1	1	3	1	1	3	3	3	3	3	3	3	3	3	3	1	3	3	3	3	3	3	1	2	3	3	3	3	3	3	3	3	3	3	3	3
1	1	1	1	1	1	2	1	1	1	1	1	1	1	1	1	2	2	1	1	1	1	1	1	1	1	1	1	1	1	1	1	2	2	1	1	1	1	1	2	1	1	2	1	2	1	1	1	1	1
3	3	3	3	3	3	3	3	3	3	3	3	3	3	3	3	3	3	3	3	3	3	3	3	3	3	3	3	3	3	3	3	3	3	3	3	3	3	3	3	3	3	3	3	3	3	3	3	3	3
2	2	2	1	1	1	2	2	3	2	1	1	1	1	1	1	1	1	1	1	1	2	1	1	1	1	1	1	2	1	1	1	1	2	1	2	1	1	2	1	1	1	1	2	1	1	1	1	1	1
1	1	1	1	1	1	1	1	1	1	1	1	1	1	1	1	1	1	1	1	1	1	1	1	1	1	1	1	1	1	1	1	1	1	1	1	1	1	1	1	1	1	1	1	1	1	1	1	1	1
1	1	3	1	1	1	2	1	3	1	1	1	1	2	2	1	3	1	1	1	1	3	1	2	2	1	2	2	2	1	1	2	1	1	2	2	1	1	2	2	2	2	2	1	1	1	2	4	4	2
1	1	1	1	1	1	1	1	1	1	1	1	1	1	1	1	1	1	1	1	1	1	1	1	1	1	1	1	1	1	1	1	1	1	1	1	1	1	1	1	1	1	1	1	1	1	1	1	1	1
1	3	1	3	1	3	1	3	1	3	1	3	1	3	1	3	1	3	1	3	1	3	1	3	1	3	1	3	1	3	1	3	1	3	1	3	1	3	1	3	1	1	3	1	3	1	3	3	1	3
1	1	2	1	1	1	1	1	3	1	1	1	1	2	1	1	1	1	1	1	1	1	1	2	3	2	2	2	3	2	2	1	1	2	1	2	1	1	1	1	2	1	2	2	2	2	2	1	1	1
3	3	3	3	2	1	3	3	3	3	3	1	3	2	1	1	1	3	1	3	3	3	3	3	3	3	3	3	3	1	3	3	3	3	3	3	3	3	3	3	3	3	3	3	3	1	3	3	3	3
3	3	3	3	2	2	3	2	4	2	1	2	1	1	2	2	2	3	1	2	2	2	2	2	2	2	3	2	2	2	2	3	2	2	2	2	2	2	2	2	2	5	4	3	3	2	3	4	4	3
3	2	4	2	1	3	2	3	4	3	1	1	1	1	1	2	1	1	2	2	1	1	2	2	2	2	2	2	2	1	2	2	2	2	2	2	1	1	2	2	4	4	2	2	4	4	4	4	4	2
1	1	2	1	1	2	2	2	1	2	1	1	3	2	2	2	1	3	1	2	2	1	2	2	2	2	1	2	1	1	1	1	2	2	1	1	2	2	1	1	2	1	2	2	1	1	2	2	2	1
1	1	1	3	3	3	3	3	3	3	3	3	3	3	3	3	3	3	3	3	3	3	3	3	3	3	3	3	3	3	3	3	3	3	3	3	3	3	3	3	3	3	3	3	3	3	3	3	3	3
3	4	2	2	2	2	2	2	2	2	2	2	2	3	3	2	2	2	2	2	2	2	2	2	2	2	2	2	2	2	2	2	2	2	2	2	2	2	2	2	2	2	2	2	2	2	2	2	2	2
1	1	3	3	1	3	1	3	1	3	1	1	1	1	1	1	3	1	1	1	1	1	1	3	3	1	3	3	3	3	3	3	1	3	3	3	3	1	3	1	1	3	3	3	3	3	3	1	1	1
1	3	3	3	2	3	3	2	3	3	3	3	3	3	3	3	3	3	3	3	2	2	2	2	1	1	3	3	3	3	3	3	1	3	2	3	3	3	3	3	3	2	3	3	3	3	3	3	3	2
1	1	1	1	3	3	3	3	1	3	3	3	3	1	3	1	3	3	1	3	3	1	3	3	3	3	3	3	3	3	3	3	3	3	3	3	3	3	3	3	3	3	3	3	3	3	3	3	3	3
1	1	1	1	1	1	1	1	1	1	1	1	1	1	1	1	1	1	1	1	1	1	1	1	1	1	1	1	1	1	1	1	1	1	1	1	1	1	1	1	1	1	1	1	1	1	1	1	1	1
1	1	2	1	1	1	2	1	2	1	1	1	1	2	1	1	2	2	1	2	2	2	1	2	2	1	2	2	2	2	2	2	2	1	1	2	2	1	3	2	3	2	2	2	3	2	2	2	1	2
3	3	3	3	3	3	3	3	3	3	3	3	3	3	3	1	3	1	1	3	3	3	3	3	3	3	3	3	3	3	3	3	3	3	3	3	3	1	1	3	3	3	3	3	3	3	3	3	1	3
1	1	1	1	1	1	1	1	1	1	1	1	1	1	1	1	1	1	1	1	1	1	1	1	1	1	1	1	1	1	1	1	1	1	1	1	1	1	1	1	1	1	1	1	1	1	1	1	1	1
1	1	2	1	1	1	2	1	1	1	1	2	1	2	1	1	1	1	1	3	1	2	2	2	3	2	2	2	2	2	2	3	2	2	2	3	2	2	3	2	3	3	3	3	3	1	3	2	2	2
1	1	1	1	1	1	1	1	1	2	1	1	1	1	1	1	3	1	1	1	1	1	1	1	1	1	1	1	2	1	1	1	1	1	1	1	1	1	1	1	1	2	1	2	2	3	3	2	2	2
1	2	2	1	1	1	1	1	1	1	1	1	1	1	1	1	1	1	1	2	1	1	1	1	2	1	2	1	1	1	1	1	1	1	1	2	1	1	2	1	2	1	2	2	3	2	2	2	2	2
1	1	1	1	1	1	2	1	2	1	1	1	1	1	2	1	1	1	1	1	1	1	1	1	1	1	1	1	1	1	1	1	1	1	1	1	1	1	1	2	2	1	1	2	2	1	2	1	2	1
2	1	2	1	1	1	1	1	2	2	1	1	1	1	1	1	2	1	1	2	1	2	1	1	3	1	2	4	3	2	1	3	1	1	2	2	1	1	3	2	4	1	1	1	2	1	1	1	1	1
2	2	2	2	2	2	3	2	2	2	2	3	2	2	2	2	1	2	2	2	2	2	2	2	2	2	2	2	2	2	2	2	2	3	3	3	3	2	4	2	3	4	4	3	3	3	3	2	2	2
3	3	3	3	3	4	3	2	2	4	2	4	2	4	2	4	4	2	4	4	4	2	4	4	4	4	3	4	3	2	4	4	2	2	2	3	2	2	2	2	5	5	5	5	5	5	5	5	5	4
3	3	3	3	3	3	3	3	3	3	3	2	2	2	2	2	2	2	2	2	3	2	2	2	2	2	3	3	2	2	2	2	2	2	2	2	2	2	3	2	3	3	3	3	3	3	3	3	2	3
1	1	1	1	1	1	1	1	1	1	1	1	1	1	1	1	1	1	1	1	1	1	1	1	1	1	1	1	1	1	1	1	1	1	1	1	1	1	1	1	1	1	1	1	1	1	1	1	1	1
3	2	4	2	1	3	2	3	4	3	1	1	1	1	2	1	2	1	2	2	1	1	2	2	2	1	2	2	2	2	2	2	2	2	2	2	1	1	4	2	2	4	2	2	4	3	3	2	2	4
2	3	3	2	2	2	2	2	2	2	2	3	3	3	2	2	2	2	1	2	2	2	2	2	2	2	3	3	3	2	2	3	3	3	2	2	2	2	3	3	3	3	3	3	3	3	3	3	2	2
1	1	1	1	1	1	2	1	3	2	1	1	1	2	1	1	2	1	1	1	1	2	2	2	3	2	2	2	1	3	2	2	1	2	1	1	1	1	3	2	3	2	2	2	2	2	2	1	2	1
3	1	2	1	1	1	2	2	3	2	1	1	1	1	1	1	2	1	1	1	1	1	2	2	2	1	2	3	1	1	1	1	1	1	1	2	1	1	3	2	3	2	3	2	3	2	1	2	2	1
3	2	2	1	1	1	2	1	2	2	1	1	1	2	1	1	2	1	1	2	2	2	2	2	3	2	1	3	1	1	2	3	1	1	2	1	1	1	3	1	3	3	2	3	3	3	2	3	3	2
3	3	3	2	2	2	3	3	3	3	3	3	3	3	3	3	3	3	3	3	3	3	2	3	3	2	3	3	3	2	2	2	2	2	2	2	3	3	3	2	3	2	3	3	3	2	3	2	3	3
3	3	3	3	3	3	3	3	3	3	3	3	3	3	3	3	3	3	3	3	3	3	3	3	3	3	3	3	3	3	3	3	3	3	3	3	3	3	3	3	3	3	3	3	3	3	3	3	3	3
1	3	1	1	1	1	1	1	1	1	1	1	1	1	1	1	1	1	1	1	1	1	1	1	1	1	1	1	1	1	1	1	1	1	1	1	1	1	1	1	1	1	1	1	1	1	1	1	1	1
3	2	3	2	2	2	2	2	2	2	2	1	3	2	2	2	3	3	1	3	3	2	2	1	3	3	3	3	3	1	2	3	2	3	2	3	3	3	3	2	3	4	4	4	5	3	2	3	2	2
1	1	1	1	1	1	1	1	1	1	1	1	1	1	1	1	1	1	1	1	1	1	1	1	1	1	1	1	1	1	1	1	1	1	1	1	1	1	1	1	1	1	1	1	1	1	1	1	1	1
2	3	2	2	3	2	4	2	3	2	2	1	2	4	2	2	4	3	2	3	3	2	2	3	4	3	4	5	3	3	3	3	3	3	2	3	2	3	4	3	3	4	4	3	4	2	2	3	3	3
3	3	3	3	3	3	2	2	3	2	3	3	3	3	3	2	2	2	2	2	2	2	2	2	2	2	2	2	2	2	2	2	2	2	3	3	3	3	3	3	3	3	3	4	4	3	4	4	2	2
3	3	3	3	3	3	3	3	3	3	3	3	3	3	3	3	3	3	3	3	3	3	3	3	3	3	3	3	3	3	3	3	3	3	3	3	3	3	3	3	3	3	3	3	3	3	3	3	3	3
1	1	1	1	1	1	1	1	1	1	1	1	1	1	1	1	1	1	1	1	1	1	1	1	1	1	1	1	1	1	1	1	1	1	1	1	1	1	1	1	1	1	1	1	1	1	1	1	1	1
1	1	1	1	1	1	1	1	1	1	1	1	1	1	1	1	1	1	1	1	1	1	1	1	1	1	1	1	1	1	1	1	1	1	1	1	1	1	1	1	1	1	1	1	1	1	1	1	1	1
2	2	2	2	2	2	2	2	2	2	2	2	2	2	2	2	2	2	2	2	3	3	2	2	2	2	2	2	2	2	2	2	2	2	2	2	2	2	2	2	2	2	2	2	2	2	2	2	2	2
3	3	3	3	3	3	3	3	3	3	3	3	3	3	3	3	3	3	3	3	3	3	3	3	3	3	3	3	3	3	3	3	3	3	3	3	3	3	3	3	3	3	3	3	3	3	3	3	3	3
5	4	5	5	4	4	3	2	4	2	3	4	3	4	2	4	5	2	4	4	4	2	4	4	2	4	3	4	3	4	3	2	4	2	5	3	5	3	4	2	4	4	3	4	3	4	3	4	3	3
3	4	3	3	3	3	3	3	3	3	3	3	3	3	3	3	3	3	3	3	3	3	3	3	3	3	3	3	3	3	3	3	3	3	3	3	3	3	3	3	3	3	3	3	3	3	3	3	3	3
3	3	3	2	2	2	3	3	2	2	2	2	3	3	2	3	3	3	3	3	3	3	3	3	3	3	3	3	3	3	3	3	3	3	3	3	3	3	3	3	3	3	3	3	3	3	3	3	3	3
2	3	3	3	2	3	2	3	2	2	2	2	2	2	2	2	2	2	2	2	2	2	2	2	2	2	2	2	3	2	2	2	2	2	2	2	2	2	2	2	2	2	2	2	2	2	2	2	2	2
5	5	5	5	5	5	5	5	5	5	5	5	5	5	5	5	4	5	5	5	5	5	5	5	5	5	5	5	5	5	5	5	5	5	5	5	2	5	5	5	5	5	5	5	5	5	5	4	4	4
2	2	2	4	3	2	2	2	2	5	5	5	5	4	3	2	4	3	2	2	3	2	3	3	2	3	2	3	2	4	2	4	2	3	4	2	3	3	3	4	2	3	3	4	3	3	2	4	3	4
3	3	3	3	3	3	3	3	3	3	3	3	3	3	3	3	3	3	3	3	3	3	3	3	3	3	3	3	3	3	3	3	3	3	3	3	3	3	3	3	3	3	3	3	3	3	3	3	3	3
3	3	3	3	3	3	3	3	3	3	3	3	3	3	3	3	3	3	3	3	3	3	3	3	3	3	3	3	3	3	3	3	3	3	3	3	3	3	3	3	3	3	3	3	3	3	3	3	3	3
5	5	5	5	5	5	5	5	5	5	5	5	5	5	5	5	5	5	5	5	5	5	5	5	5	5	5	5	5	5	5	5	5	5	5	5	5	5	5	5	5	5	5	5	5	5	5	5	5	5
5	3	4	2	3	3	3	4	2	3	4	3	3	3	2	4	3	3	3	3	3	3	3	3	3	3	3	3	3	3	3	3	3	3	3	3	3	3	3	3	3	3	3	3	3	3	3	3	3	3
2	3	3	2	2	2	2	2	3	2	2	3	2	2	3	2	3	3	3	2	2	2	2	2	2	3	2	3	2	2	2	3	2	3	3	2	2	2	2	2	2	2	3	2	2	2	2	2	2	2
2	3	5	5	4	4	5	5	2	4	5	5	3	3	3	4	5	5	5	3	5	2	2	5	4	5	5	5	5	5	5	5	5	5	5	5	5	5	4	5	3	3	3	3	3	5	3	5	5	5
4	4	5	4	4	4	4	4	4	4	4	4	4	4	3	4	4	4	4	4	4	4	4	4	4	4	4	4	4	4	4	4	4	4	4	4	4	4	4	4	4	4	4	4	4	4	4	4	4	4
3	3	3	3	3	3	4	3	3	3	3	3	3	3	3	3	3	3	3	3	3	3	3	3	3	3	3	3	3	3	3	3	3	3	3	3	3	3	3	3	3	4	4	4	4	4	4	4	4	4
3	3	3	3	3	3	3	3	3	3	3	3	3	3	3	3	3	3	3	3	3	3	3	3	3	3	3	3	3	3	3	3	3	3	3	3	3	3	3	3	3	3	3	3	3	3	3	3	3	3
2	3	3	3	2	2	2	3	3	3	3	3	2	2	2	2	2	2	2	2	3	3	3	3	2	2	2	2	3	3	3	3	2	2	2	2	3	3	3	3	3	2	2	2	2	3	3	3	3	2
4	4	4	4	3	3	5	3	5	5	4	4	5	5	3	2	5	3	2	3	4	2	1	1	1	5	4	2	2	1	2	3	5	5	5	5	3	4	5	4	4	2	2	3	5	2	4	5	5	2
3	3	3	3	3	3	3	3	3	3	3	3	3	3	3	3	3	3	3	3	3	3	3	3	3	3	3	3	3	3	3	3	3	3	3	3	3	3	3	3	3	3	3	3	3	3	3	3	3	3
3	3	4	4	4	4	4	4	2	2	2	3	4	3	3	2	2	3	2	2	2	2	4	3	4	3	2	3	2	2	2	2	2	3	3	3	2	5	3	3	3	3	3	2	2	2	4	3	3	3
3	3	2	1	1	1	1	1	3	1	3	1	2	2	2	2	2	2	2	2	2	2	2	2	2	2	2	3	3	2	2	3	2	2	2	2	2	2	2	2	2	2	2	2	2	2	2	2	2	2
5	5	5	5	5	5	5	5	5	5	5	5	5	5	5	5	5	5	5	5	5	5	5	5	5	5	5	5	5	5	5	5	5	5	5	5	5	5	5	5	5	5	5	5	5	5	5	5	5	5
1	1	1	1	1	1	1	1	1	1	1	1	1	1	1	1	1	1	1	1	1	1	1	1	1	1	1	1	1	1	1	1	1	1	1	1	1	1	1	1	1	1	1	1	1	1	1	1	1	1
1	3	1	3	1	1	2	2	1	4	2	2	1	1	1	1	1	1	1	1	1	1	1	1	1	1	1	5	1	1	1	1	1	1	2	2	2	1	2	1	5	1	3	4	5	3	1	2	2	1
3	3	3	3	3	3	3	3	3	3	3	3	3	3	3	3	3	3	3	3	3	3	3	3	3	3	3	3	3	3	3	3	3	3	3	3	3	3	3	3	3	3	3	3	3	3	3	3	3	3
3	5	5	4	3	3	1	3	3	3	3	3	1	3	3	3	3	3	3	3	3	3	3	3	5	5	3	3	3	3	3	3	3	3	3	3	3	3	3	3	3	3	3	3	3	3	3	3	3	3
1	2	3	2	2	2	1	2	2	3	2	1	1	2	2	2	2	2	2	2	3	2	2	2	2	2	2	3	2	1	2	2	2	2	2	2	2	2	2	2	2	3	3	3	3	3	3	3	3	2
1	1	1	1	1	1	1	1	1	1	1	1	1	1	1	1	1	1	1	1	1	1	1	1	1	1	1	1	1	1	1	1	1	1	1	1	1	1	1	1	1	1	1	1	1	1	1	1	1	1
3	3	4	3	2	2	3	3	4	3	3	3	3	3	2	2	2	2	2	3	3	2	3	3	3	4	3	4	4	2	2	4	3	3	3	3	3	2	3	2	3	4	3	3	5	4	3	3	4	4
4	3	4	4	4	4	4	4	5	4	4	4	3	3	4	5	5	4	4	4	4	3	4	4	3	4	3	4	4	3	3	3	3	3	3	4	4	4	3	4	4	3	4	3	3	3	3	3	3	3
3	3	3	3	3	3	3	3	3	3	3	3	3	3	3	3	3	3	3	3	3	3	3	3	3	3	3	3	3	3	3	3	3	3	3	3	3	3	3	3	3	3	3	3	3	3	3	3	3	3
4	4	4	4	4	3	3	4	4	3	4	4	4	3	4	3	3	4	4	3	4	3	3	2	4	3	4	3	4	3	4	4	4	4	4	4	4	4	3	4	3	4	4	4	3	4	3	4	1	2
2	3	2	2	2	2	2	2	3	2	2	2	2	2	2	2	2	2	1	2	2	2	2	2	3	2	2	2	2	2	2	2	2	2	2	2	2	2	2	2	2	3	3	3	3	3	3	3	3	2
3	3	3	3	3	3	3	3	3	3	3	3	3	3	3	3	3	3	3	3	3	3	3	3	3	3	3	3	3	3	3	3	3	3	3	3	3	3	3	3	4	4	4	4	4	4	4	4	4	4
2	3	3	2	2	3	5	2	3	2	3	3	2	3	3	2	2	2	1	3	3	3	2	3	3	2	4	4	3	2	3	4	2	3	3	2	1	1	5	2	4	4	4	3	5	4	3	4	1	3
2	3	4	2	2	1	2	2	1	4	2	2	3	3	3	2	2	1	1	3	2	3	3	2	3	2	2	3	4	2	3	3	3	3	3	3	2	2	4	3	3	4	3	2	5	2	3	3	2	2
3	3	4	2	3	3	3	3	3	4	3	4	3	3	3	3	3	3	3	3	3	3	3	3	3	3	3	3	3	3	3	3	3	3	3	3	3	3	3	3	3	3	3	3	3	3	3	3	3	3
1	2	3	2	2	1	3	2	2	5	1	2	2	4	3	1	2	1	1	1	2	3	2	5	2	3	2	2	4	1	2	2	3	3	2	4	1	1	5	2	5	4	2	4	4	1	3	2	1	2
3	4	4	4	3	4	4	3	4	4	3	1	5	2	1	1	1	4	1	1	2	1	1	2	2	2	5	5	1	1	1	4	2	2	2	2	4	2	5	3	2	2	2	3	5	4	2	4	1	2
2	3	2	2	2	2	3	2	2	2	1	2	1	2	2	3	3	1	1	2	2	2	2	1	3	2	2	3	2	1	1	3	2	2	3	2	1	1	3	2	3	4	4	4	5	2	4	3	2	2
4	3	4	3	3	2	3	2	4	2	2	2	2	2	2	2	4	2	2	2	2	4	3	4	4	2	2	5	2	1	2	4	2	2	1	2	1	1	4	2	4	3	3	3	3	2	2	2	2	3
[truncated: 9 more columns]
